# Supplementary material for: Factory-Calibrated Continuous Glucose Monitoring Systems in Type 1 Diabetes: Accuracy during In-Clinic Exercise and Home Use
Source: Sensors (Basel). 2023 Nov 18;23(22):9256. doi: 10.3390/s23229256 (PMC10675113; doi:10.3390/s23229256)
Supplement: Supplementary file 1 [file sensors-23-09256-s001.zip]

Archive with 1 entries (1 files):
- sensors-2624485-supplementary.pdf
